# Supplementary material for: Executive Summary: The 2025 British Society for Rheumatology guideline for the treatment of axial spondyloarthritis with biologic and targeted synthetic DMARDs
Source: Rheumatology (Oxford). 2025 Apr 9;64(6):3234–41. doi: 10.1093/rheumatology/keaf090 (PMC12107059; doi:10.1093/rheumatology/keaf090)
Supplement: keaf090_Supplementary_Data [file keaf090_supplementary_data.zip]

Archive with 7 entries (6 files):
- keaf090_Supplementary_Data/
- keaf090_Supplementary_Data/rhe-25-0178-File006.docx
- keaf090_Supplementary_Data/rhe-25-0178-File007.docx
- keaf090_Supplementary_Data/rhe-25-0178-File008.docx
- keaf090_Supplementary_Data/rhe-25-0178-File009.docx
- keaf090_Supplementary_Data/rhe-25-0178-File010.docx
- keaf090_Supplementary_Data/rhe-25-0178-File011.docx
